# Supplementary material for: Impact of Lyophilized Milk Kefir-Based Self-Nanoemulsifying System on Cognitive Enhancement via the Microbiota–Gut–Brain Axis
Source: Antioxidants (Basel). 2024 Oct 7;13(10):1205. doi: 10.3390/antiox13101205 (PMC11504727; doi:10.3390/antiox13101205)
Supplement: Supplementary file 1 [file antioxidants-13-01205-s001.zip]

Archive with 1 entries (1 files):
- antioxidants-3209897-supplementary.pdf
